# Supplementary material for: Evaluation of the Spike Diversity of Seven Hexaploid Wheat Species and an Artificial Amphidiploid Using a Quadrangle Model Obtained from 2D Images
Source: Plants (Basel). 2024 Sep 30;13(19):2736. doi: 10.3390/plants13192736 (PMC11478967; doi:10.3390/plants13192736)
Supplement: Supplementary file 1 [file plants-13-02736-s001.zip › Supplementary File S1.xlsx]

## Sheet: Info
Supplementary file 1 for Komyshev et al. paper
Results of the Shapiro-Wilk W test for normality of spike traits in the all spike sample and individual species
NormalityTest Tab:
Rows	spike traits
Coumns	Shapiro-Wilk W statistics; p(normal)
	All	statistics for complete spike dataset, N is the spike number
	ASP,TAE,TAN,TCO,TMA,TSP,TSH,TYU	statistics for spike from different species/amphydiploid, N is the spike number

## Sheet: NormalityTest
	ALL	N=190	ASP	N=9	TAE	N=50	TAN	N=20	TCO	N=63	TMA	N=9	TSP	N=14	TSH	N=18	TYU	N=7
Trait	Shapiro-Wilk W	p(normal)	Shapiro-Wilk W	p(normal)	Shapiro-Wilk W	p(normal)	Shapiro-Wilk W	p(normal)	Shapiro-Wilk W	p(normal)	Shapiro-Wilk W	p(normal)	Shapiro-Wilk W	p(normal)	Shapiro-Wilk W	p(normal)	Shapiro-Wilk W	p(normal)
SL	0.9505	3.594e-06	0.8672	0.1147	0.9755	0.3803	0.9442	0.287	0.9526	0.01664	0.8844	0.1747	0.8965	0.1003	0.991	0.9994	0.8542	0.1343
SFW	0.9673	0.0002022	0.7805	0.01221	0.9345	0.008232	0.8931	0.03062	0.9608	0.04254	0.9165	0.3644	0.8426	0.01764	0.9016	0.06123	0.8959	0.3069
SSW	0.9363	2.027e-07	0.9165	0.3644	0.9089	0.0009588	0.8424	0.003983	0.9361	0.002762	0.8838	0.1719	0.7415	0.001029	0.8779	0.02407	0.9666	0.8733
SSC	0.976	0.002397	0.9389	0.5708	0.9345	0.008206	0.8766	0.01541	0.9615	0.0463	0.9551	0.7457	0.8878	0.07524	0.8958	0.04858	0.7681	0.01954
SDI	0.935	1.604e-07	0.9367	0.5472	0.8442	1.081e-05	0.9081	0.05863	0.9543	0.02014	0.9168	0.3661	0.9307	0.3118	0.9341	0.2293	0.8314	0.08252
q_x1s	0.9615	4.607e-05	0.8711	0.1263	0.9216	0.002695	0.9458	0.3084	0.9568	0.02692	0.7729	0.009964	0.9542	0.6274	0.8902	0.03897	0.8934	0.2927
q_x2s	0.9785	0.005064	0.9489	0.6785	0.976	0.3974	0.9613	0.5694	0.9856	0.6714	0.914	0.345	0.9239	0.2503	0.9343	0.2314	0.9304	0.5543
q_x3s	0.7962	5.235e-15	0.6735	0.000696	0.8149	1.966e-06	0.7905	0.0006252	0.9075	0.0001747	0.9203	0.3948	0.8237	0.009954	0.7882	0.001041	0.699	0.003619
q_y1s	0.9735	0.001146	0.9538	0.7315	0.9652	0.1462	0.9613	0.5697	0.9847	0.6238	0.9081	0.3031	0.663	0.0001568	0.8903	0.03911	0.8329	0.08523
q_y2s	0.9464	1.513e-06	0.6315	0.0002239	0.9302	0.005606	0.937	0.2099	0.937	0.003031	0.8933	0.2156	0.5546	1.642e-05	0.909	0.08246	0.915	0.4316
q_L	0.984	0.0288	0.847	0.06907	0.9441	0.01964	0.9172	0.08759	0.9733	0.1873	0.9528	0.7208	0.9534	0.6148	0.9438	0.3359	0.8064	0.04734
q_S1	0.8829	5.164e-11	0.907	0.2955	0.9182	0.002026	0.8649	0.009583	0.9154	0.0003595	0.7949	0.01784	0.9381	0.395	0.9758	0.8962	0.9032	0.351
q_S2	0.9803	0.008991	0.9113	0.325	0.9865	0.8324	0.8928	0.03024	0.9935	0.985	0.908	0.3021	0.961	0.7401	0.9636	0.6725	0.968	0.8837
q_S3	0.7328	3.271e-17	0.7188	0.002355	0.7236	2.253e-08	0.744	0.0001411	0.7117	8.059e-10	0.8854	0.1789	0.7655	0.00193	0.8324	0.004523	0.6239	0.0005171
q_S	0.9883	0.1196	0.9349	0.5296	0.9928	0.9896	0.9207	0.1021	0.964	0.06225	0.9478	0.666	0.9242	0.2524	0.9483	0.3991	0.9801	0.9601
q_ym	0.9665	0.0001666	0.978	0.953	0.9849	0.768	0.8486	0.005053	0.9856	0.6707	0.928	0.4629	0.859	0.02953	0.8927	0.043	0.8895	0.2723
q_x1_ns	0.9796	0.007016	0.8043	0.02289	0.9283	0.004763	0.9721	0.7986	0.9867	0.7288	0.8185	0.03314	0.9358	0.3669	0.9657	0.7137	0.8366	0.09233
q_x2_ns	0.9764	0.002682	0.9298	0.4797	0.9027	0.0005885	0.9163	0.08429	0.9835	0.562	0.9659	0.858	0.8679	0.03921	0.9777	0.923	0.9063	0.3711
q_x3_ns	0.9663	0.0001585	0.959	0.7879	0.9315	0.006277	0.8973	0.03679	0.986	0.6943	0.9559	0.7542	0.9004	0.1143	0.951	0.4414	0.946	0.6931
q_y1_ns	0.7589	2.34e-16	0.9272	0.4548	0.9433	0.01829	0.9313	0.1637	0.8312	5.408e-07	0.9345	0.5251	0.5717	2.295e-05	0.8252	0.003526	0.907	0.3756
q_y2_ns	0.7779	1.087e-15	0.7004	0.001434	0.9191	0.002186	0.8821	0.01934	0.9469	0.008741	0.9541	0.7347	0.6753	0.0002072	0.6721	3.856e-05	0.8299	0.07979
q_S1S	0.9245	2.459e-08	0.8343	0.04992	0.8747	7.734e-05	0.9038	0.04857	0.9347	0.002389	0.8212	0.03559	0.9399	0.4174	0.948	0.3942	0.8362	0.09146
q_S2S	0.9417	5.872e-07	0.9213	0.4033	0.8526	1.823e-05	0.9427	0.2698	0.9342	0.002253	0.9405	0.5876	0.8973	0.103	0.9342	0.23	0.9025	0.3462
q_S3S	0.7501	1.184e-16	0.7119	0.001956	0.726	2.504e-08	0.7842	0.0005074	0.8685	7.241e-06	0.9013	0.2597	0.8419	0.01728	0.8622	0.01327	0.6446	0.000894
c_P	0.9931	0.5173	0.9745	0.9302	0.9758	0.3916	0.9349	0.1921	0.9946	0.9949	0.9262	0.446	0.9054	0.1351	0.9628	0.6573	0.8936	0.2942
c_SA	0.9872	0.08211	0.8672	0.1147	0.9961	0.9998	0.8551	0.006487	0.9714	0.1497	0.958	0.7767	0.9256	0.2646	0.9593	0.5889	0.9648	0.8585
c_AA	0.7511	1.278e-16	0.8522	0.07884	0.8201	2.634e-06	0.9759	0.8714	0.8951	5.984e-05	0.8968	0.2342	0.8308	0.0123	0.8626	0.01347	0.9433	0.669
c_CI	0.8362	2.368e-13	0.9631	0.8301	0.9301	0.005577	0.7917	0.0006507	0.7991	7.525e-08	0.9666	0.8646	0.9537	0.6189	0.7792	0.000783	0.9501	0.7306
c_R	0.7796	1.248e-15	0.9558	0.7536	0.9353	0.008818	0.7705	0.0003242	0.8449	1.348e-06	0.935	0.5307	0.8987	0.1079	0.8618	0.01307	0.777	0.0241
c_So	0.9938	0.6177	0.9413	0.5954	0.9675	0.1834	0.9303	0.1565	0.9837	0.5719	0.8219	0.03619	0.9747	0.9328	0.8969	0.05083	0.9626	0.8409
c_Ru	0.6846	1.211e-18	0.8068	0.0244	0.6207	3.996e-10	0.9467	0.3193	0.6664	1.088e-10	0.9367	0.5475	0.6426	9.978e-05	0.8569	0.0109	0.7316	0.008114
